# Supplementary material for: An Immersive Multi-User Virtual Reality for Emergency Simulation Training: Usability Study
Source: JMIR Serious Games. 2020 Jul 31;8(3):e18822. doi: 10.2196/18822 (PMC7428918; doi:10.2196/18822)
Supplement: Multimedia Appendix 2 [file games_v8i3e18822_app2.xlsx]

## Sheet: Pre_UniHD-SocioDD
PA	Ihr Alter?	Ihr Geschlecht?	In welchem Jahr begann Ihre ärztliche Berufstätigkeit?	in jahren	In welchem Jahr begann Ihre nötärztliche Berufstätigkeit?		Weche notfallmedizinische Qualifikationen (z. B. ALS, PHTLS, PALSProvider und/oder Instruktor) besitzen Sie?	Wie häufig haben Sie bisher eine VR-Brillen-gestütze Virtual Reality(inklusive VR-Handcontroller) für Zwecke Ihrer Aus- Fort oder Weiterbildung genutzt?	Wie häufig haben Sie bisher eine VR-Brillen-gestütze Virtual Reality(inklusive VR-Handcontroller) für Zwecke Ihrer Aus- Fort oder Weiterbildung genutzt? [Kommentar]	Tragen Sie eine Brille?
an01b	36	männlich	2012	6	2018	1	keine	Noch nie		Ja
SY20E	33	männlich	2011	7	2017	2	keine	Noch nie		Nein
SKOUL	48	männlich	1998	20	2000	8	InFACT, Instruktor für ERC-ALS, ERC-EPALS, TraumaManagement, DEGUM-Notfallsonographie, ATACC UK; Provider PHTLS, ATLS; LNA	Noch nie		Ja
TM291	46	männlich	2013	5	2015	3	ALS/EPLS/PHTLS/AMLS Instruktor	Noch nie		Ja
IN25H	32	männlich	2013	5	2016	2	PALS Provider, PHTLS Instuktor, INTECH, INTECH Advanced, LNA,	Noch nie		Nein
AM27S	31	weiblich	2012	6	2016	2	Fachkunde Notfallmedizin	Noch nie		Ja
NO23E	37	männlich	2007	11	2010	8	ALS Provider, ETC, PALS Provider, INTECH	Noch nie		Ja
MA14S	32	männlich	2013	5	2018	1	keine	Noch nie		Nein
RE11R	31	weiblich	27		29		PHTLS	Noch nie		Nein
5AKLB	36	männlich	2014	4	2017	1	ALS, PHTLS Istructor, PALS Provider, Notfallsonograpie,	Noch nie		Ja
CH23L	30	männlich	2015	3	2017	1	Zusatzbezeichung Notfallmedizin	Noch nie		Nein
ER03P	57	weiblich	1987	31	1988	30	Zusatzbezeichnung Notfallmedizin LNA Ärztlicher Leiter Rettungsdienst	Noch nie		Nein
RO14O	33	männlich	2012	6	2015	3	Zusatzbezeichnung Notfallmedizin RS PALS Provider	Noch nie		Ja
MA13F	32	männlich	2012	6	2018	1	keine	Noch nie		Ja
HE25Z	40	männlich	2005	13	2007	11	Fachkunde/Zusatzbezeichnung, DIVI	Noch nie		Ja
MA02O	32	weiblich	2013	5	2018	1	-	Noch nie		Nein
MA27H	37	männlich	2010	2	2013	5	PHTLS-Provider PALS-Provider	Noch nie		Nein
ME17B	35	männlich	2009	9	2013	5	PHTLS Provider PALS Provider	Noch nie		Nein
M	36.5556			8.77778		6.44444
SD	7.13914			7.22078		7.11512
Median				6		2
PA=Pseudonymization abbreviation

## Sheet: Pre_SIMS
PA	S1[SQ001]	S1[SQ002]	S1[SQ003]	S1[SQ004]	S1[SQ005]	S1[SQ006]	S1[SQ007]	S1[SQ008]	S1[SQ009]	S1[SQ010]	S1[SQ011]	S1[SQ012]	S1[SQ013]	S1[SQ014]	S1[SQ015]	S1[SQ016]		IM	IR	ER	AM
an01b	7	6	7	1	6	7	1	1	6	7	1	1	7	6	1	1		26	26	10	4
SY20E	4	4	5	3	3	4	1	4	3	5	1	4	2	3	2	3		12	16	9	14
SKOUL	6	5	1	1	5	6	1	1	6	6	1	1	6	6	1	1		23	23	4	4
TM291	7	5	1	1	4	5	1	2	6	7	1	1	5	4	1	1		22	21	4	5
IN25H	6	5	1	1	5	4	1	2	6	7	1	1	5	4	1	1		22	20	4	5
AM27S	6	6	4	1	5	7	3	2	6	6	2	2	6	7	2	2		23	26	11	7
NO23E	5	3	1	1	4	4	1	5	4	7	1	1	4	3	1	2		17	17	4	9
MA14S	6	5	2	1	4	5	1	2	6	6	1	1	4	4	1	1		20	20	5	5
RE11R	6	6	4	1	4	6	2	5	4	7	1	1	4	5	4	3		18	24	11	10
5AKLB	7	7	4	2	7	6	3	2	7	7	1	1	7	6	7	1		28	26	15	6
CH23L	7	6	2	1	4	6	2	3	4	7	1	1	4	6	2	1		19	25	7	6
ER03P	7	7	1	1	5	5	1	1	6	7	1	1	5	7	1	1		23	26	4	4
RO14O	6	5	2	2	5	5	2	2	6	6	2	2	6	5	2	2		23	21	8	8
MA13F	5	5	1	4	4	5	1	3	5	6	1	2	4	5	1	2		18	21	4	11
HE25Z	6	6	4	1	4	3	1	2	4	6	1	1	5	2	1	2		19	17	7	6
MA02O	6	6	1	1	4	7	1	2	4	7	1	1	5	5	1	2		19	25	4	6
MA27H	7	5	1	1	5	6	1	1	7	6	1	1	5	6	2	1		24	23	5	4
ME17B	4	4	5	1	2	6	3	5	2	4	3	2	1	3	4	2		9	17	15	10
																		20.2778	21.8889	7.27778	6.88889
	6	5.33333	2.61111	1.38889	4.44444	5.38889	1.5	2.5	5.11111	6.33333	1.22222	1.38889	4.72222	4.83333	1.94444	1.61111		20.2778	21.8889	7.27778	6.88889
																		4.62481	3.51282	3.78551	2.86744
PA=Pseudonymization abbreviation
primary data (pretest) to the Situational Motivation Scale (SIMS)					IM = instrinsic Motivation
Guay F, Vallerand RJ, Blanchard C. On the Assessment of Situational Intrinsic and Extrinsic Motivation: The Situational Motivation Scale (SIMS). Motivation and Emotion. 2000; 24:175–213. doi: 10.1023/A:1005614228250

## Sheet: 1-Item-SSQ
PA	Ihr Alter?	Empfinden Sie heute ein generelles Unwohlsein bzw. Unbehagen (z. B. Symptome wie Müdigkeit, Kopfschmerzen, Übelkeit, Schwindel oder Schwierigkeit mit der Sehschärfe)?
an01b	36	gar nicht
SY20E	33	gar nicht
SKOUL	48	gar nicht
TM291	46	gar nicht
IN25H	32	gar nicht
AM27S	31	ein wenig
NO23E	37	gar nicht
MA14S	32	ein wenig
RE11R	31	gar nicht
5AKLB	36	ein wenig
CH23L	30	ein wenig
ER03P	57	ein wenig
RO14O	33	gar nicht
MA13F	32	ein wenig
HE25Z	40	ein wenig
MA02O	32	gar nicht
MA27H	37	gar nicht
ME17B	35	ein wenig
M	36.5556
SD	7.13914
Median
PA=Pseudonymization abbreviation
The item for assessing pre- and post-test VR sickness consisted of the question: Do you feel a general discomfort, e.g., symptoms such as tiredness, headache, nausea, dizziness, or difficulty with visual acuity? The values ranged from 0 (not at all) via 1 (little) and 2 (perceptible) to 3 (strong)
primary data (pretest) of the VR sickness was assessed with a modified item from the simulator sickness questionnaire (1-Item-SSQ
Kennedy RS, Lane NE, Berbaum KS, Lilienthal MG. Simulator Sickness Questionnaire: An Enhanced Method for Quantifying Simulator Sickness. The International Journal of Aviation Psychology. 1993; 3:203–20. doi: 10.1207/s15327108ijap0303_3.

## Sheet: Knowledgetest
PA	KT-Pre-Score
5AKLB	18
Am27S	12.5
an01b	12
CH23L	14
ER03P	13.5
HE25Z	13.5
IN25H	15.5
MA02O	15.5
MA13F	14
MA145	16
MA27H	17
ME17B	15
NO23E	14.5
RE11R	12.5
RO14O	16.5
SKOUL	17
SY20E	15
TN291	13
	KT= Knowledge test
PA=Pseudonymization abbreviation
