# Supplementary material for: An Immersive Multi-User Virtual Reality for Emergency Simulation Training: Usability Study
Source: JMIR Serious Games. 2020 Jul 31;8(3):e18822. doi: 10.2196/18822 (PMC7428918; doi:10.2196/18822)
Supplement: Multimedia Appendix 3 [file games_v8i3e18822_app3.xlsx]

## Sheet: Post-1-itemSSQ
PA	Empfinden Sie nach dem VR-Simulationstraining ein generelles Unwohlsein bzw. Unbehangen (z. B. Symptome wie Müdigkeit, Kopfschmerzen, Übelkeit, Schwindel oder Schwierigkeit mit der Sehrschärfe)?
SY20E	fühlbar
an01b	gar nicht
TN291	gar nicht
SKOUL	gar nicht
Am27S	stark
IN25H	gar nicht
MA145	ein wenig
NO23E
5AKLB	gar nicht
RE11R	gar nicht
ER03P	gar nicht
CH23L	gar nicht
MA13F	ein wenig
RO14O
HE25Z	gar nicht
MA02O	gar nicht
MA27H	ein wenig
ME17B	gar nicht
PA=Pseudonymization abbreviation
The item for assessing pre- and post-test VR sickness consisted of the question: Do you feel a general discomfort, e.g., symptoms such as tiredness, headache, nausea, dizziness, or difficulty with visual acuity? The values ranged from 0 (not at all) via 1 (little) and 2 (perceptible) to 3 (strong)
primary data (posttest) of the VR sickness was assessed with a modified item from the simulator sickness questionnaire (1-Item-SSQ
Kennedy RS, Lane NE, Berbaum KS, Lilienthal MG. Simulator Sickness Questionnaire: An Enhanced Method for Quantifying Simulator Sickness. The International Journal of Aviation Psychology. 1993; 3:203–20. doi: 10.1207/s15327108ijap0303_3.

## Sheet: IPQ
PA	P1[SQ001]	P2[SQ001]	P3[SQ001]	P4[SQ001]	P5[SQ001]	P6[SQ001]	SP	P7[SQ001]	P8[SQ001]	P9[SQ001]	P10[SQ001]	INV	P11[SQ001]	P12[SQ001]	P13[SQ001]	P14[SQ001]	REAL
SY20E	4	5	4	0	4	5	3.6	4	1	1	4	2.5	4	1	2	0	1.75
an01b	6	6	6	0	4	6	4.4	2	1	1	6	2.5	5	4	3	2	3.5
TN291	6	5	5	6	5	6	5.4	4	5	3	6	4.5	4	4	0	0	2
SKOUL	6	4	6	0	5	6	4.2	5	5	6	6	5.5	5	5	5	3	4.5
Am27S	5	5	4	5	3	4	4.2	3	1	1	4	2.25	4	3	2	2	2.75
IN25H	5	4	5	5	5	5	4.8	4	4	3	4	3.75	4	4	3	4	3.75
MA145	5	5	6	0	5	5	4.2	5	4	5	5	4.75	4	4	3	0	2.75
NO23E	5	5	5	4	5	5	4.8	2	0	1	5	2	3	2	1	0	1.5
5AKLB	5	5	4	6	5	6	5.2	2	2	1	4	2.25	5	5	4	1	3.75
RE11R	5	4	4	0	5	5	3.6	3	2	4	5	3.5	4	4	3	0	2.75
ER03P	4	4	5	5	4	6	4.8	1	1	1	4	1.75	3	4	3	1	2.75
CH23L	5	4	5	5	5	5	4.8	5	4	5	5	4.75	4	4	1	0	2.25
MA13F	5	5	5	5	5	5	5	3	4	2	4	3.25	4	1	1	0	1.5
RO14O	5	6	6	5	5	5	5.4	3	1	2	3	2.25	5	5	5	0	3.75
HE25Z	5	4	5	1	4	5	3.8	4	1	1	3	2.25	2	4	3	0	2.25
MA02O	6	5	6	1	6	5	4.6	5	5	4	5	4.75	5	4	4	1	3.5
MA27H	5	6	5	6	6	6	5.8	1	5	5	5	4	2	4	4	2	3
ME17B	5	6	5	3	5	5	4.8	2	3	5	4	3.5	3	5	2	4	3.5
M	5.11111						4.63333					3.33333					2.86111
SD	0.582983						0.622141					1.16632					0.866968
PA=Pseudonymization abbreviation
Schubert T, Friedmann F, Regenbrecht H. The Experience of Presence: Factor Analytic Insights. Presence: Teleoperators and Virtual Environments. 2001; 10:266–81. doi: 10.1162/105474601300343603

## Sheet: SIMS
PA	S1[SQ001]	S1[SQ002]	S1[SQ003]	S1[SQ004]	S1[SQ005]	S1[SQ006]	S1[SQ007]	S1[SQ008]	S1[SQ009]	S1[SQ010]	S1[SQ011]	S1[SQ012]	S1[SQ013]	S1[SQ014]	S1[SQ015]	S1[SQ016]		IM	IR	ER	AM
5AKLB	7	7	4	1	7	7	5	4	2	7	1	2	7	7	6	2		23	28	16	9
Am27S	7	6	3	1	6	7	2	1	7	5	1	2	5	7	2	1		25	25	8	5
an01b	7	6	5	1	6	6	1	1	7	7	1	1	6	6	1	1		26	25	8	4
CH23L	7	6	2	1	5	6	3	2	5	7	1	1	4	6	2	2		21	25	8	6
ER03P	5	6	2	1	4	5	2	1	5	7	1	1	5	6	2	1		19	24	7	4
HE25Z	5	5	2	1	5	4	1	3	4	7	1	2	5	4	2	1		19	20	6	7
IN25H	7	6	1	1	7	6	1	1	7	7	1	1	6	4	1	1		27	23	4	4
MA02O	6	6	1	1	4	4	1	2	6	7	1	1	5	4	1	2		21	21	4	6
MA13F	5	5	2	3	5	5	2	4	6	6	1	2	5	5	2	2		21	21	7	11
MA145	6	2	1	1	5	5	1	2	6	7	1	1	5	5	1	1		22	19	4	5
MA27H	7	5	1	1	5	5	1	1	7	6	1	1	5	5	1	1		24	21	4	4
ME17B	6	5	4	1	3	5	3	1	5	4	1	1	5	4	3	2		19	18	11	5
NO23E	5	4	1	2	4	4	1	2	5	7	1	2	5	4	1	1		19	19	4	7
RE11R	6	6	4	1	6	6	1	2	6	7	1	1	6	5	1	1		24	24	7	5
RO14O	6	6	2	1	6	5	1	1	6	7	1	1	6	5	1	1		24	23	5	4
SKOUL	7	6	1	1	6	7	1	1	7	6	1	1	7	6	1	1		27	25	4	4
SY20E	7	5	5	2	2	4	1	4	3	7	1	2	3	3	3	3		15	19	10	11
TN291	7	6	1	1	6	6	1	1	7	7	1	1	7	7	1	1		27	26	4	4
	6.27778	5.44444	2.33333	1.22222	5.11111	5.38889	1.61111	1.88889	5.61111	6.55556	1	1.33333	5.38889	5.16667	1.77778	1.38889		22.3889	22.5556	6.72222	5.83333
																		22.3889	22.5556	6.72222	5.83333
																		3.41517	2.89466	3.21404	2.33263
PA=Pseudonymization abbreviation
primary data (pretest) to the Situational Motivation Scale (SIMS)					IM = instrinsic Motivation
Guay F, Vallerand RJ, Blanchard C. On the Assessment of Situational Intrinsic and Extrinsic Motivation: The Situational Motivation Scale (SIMS). Motivation and Emotion. 2000; 24:175–213. doi: 10.1023/A:1005614228250

## Sheet: SUS
PA	SUS1[SQ001]	SUS1[SQ002]	SUS1[SQ003]	SUS1[SQ004]	SUS1[SQ005]	SUS1[SQ006]	SUS1[SQ007]	SUS1[SQ008]	SUS1[SQ009]	SUS1[SQ010]	SUS-Score
SY20E	1	2	1	3	4	2	4	0	3	1	52.5
an01b	4	3	3	1	3	4	4	4	3	3	80
TN291	4	4	3	0	3	2	3	2	2	3	65
SKOUL	4	4	3	0	4	3	3	4	3	3	77.5
Am27S	3	3	2	0	2	2	3	1	2	1	47.5
IN25H	4	3	2	2	3	3	3	3	3	4	75
MA145	3	4	2	3	3	3	3	3	2	4	75
NO23E	2	3	1	1	1	2	3	2	2	4	52.5
5AKLB	4	4	3	2	3	3	3	4	4	3	82.5
RE11R	4	4	3	3	3	3	4	3	3	3	82.5
ER03P	4	4	2	0	3	3	4	2	1	2	62.5
CH23L	4	4	1	3	2	2	2	3	1	1	57.5
MA13F	2	1	2	0	1	1	2	0	1	1	27.5
RO14O	4	3	2	1	3	3	3	3	2	3	67.5
HE25Z	4	2	1	3	2	3	3	2	3	3	65
MA02O	4	2	1	1	3	4	3	1	2	2	57.5
MA27H	3	4	2	3	3	3	4	4	2	3	77.5
ME17B	4	4	3	2	3	2	4	2	3	3	75
											65.5556	M
											14.5409	SD
											66.25	Median
PA=Pseudonymization abbreviation
Brooke J. SUS-A quick and dirty usability scale. In: Jordan PW, editor. Usability evaluation in industry. London: Taylor & Francis; 1996. p. 189–194

## Sheet: TEI
PA	TEI1[SQ001]	TEI1[SQ002]	TEI1[SQ003]	TEI1[SQ004]	TEI1[SQ005]	TEI1[SQ006]	TEI1[SQ007]	TEI1[SQ008]	TEI1[SQ009]	TEI1[SQ010]	TEI1[SQ011]	TEI1[SQ012]	TEI1[SQ013]	TEI1[SQ014]	TEI1[SQ015]	TEI1[SQ016]	TEI1[SQ017]	TEI-Outcome	TEI1[SQ018]	TEI1[SQ019]	TEI1[SQ020]	TEI1[SQ021]	TEI1[SQ022]	TEI1[SQ023]	TEI1[SQ024]	TEI1[SQ025]	TEI1[SQ026]	TEI1[SQ027]	TEI1[SQ028]	TEI1[SQ029]	TEI1[SQ030]	TEI1[SQ031]	TEI1[SQ032]	TEI1[SQ033]	TEI1[SQ034]	TEI1[SQ035]	TEI1[SQ036]	TEI1[SQ037]	TEI1[SQ038]	TEI1[SQ039]	TEI1[SQ040]	TEI1[SQ041]	TEI1[SQ042]	TEI1[SQ043]	TEI1[SQ044]	TEI1[SQ045]	TEI-Design
SY20E	4	4	4	3	4	3	2	5	5	5	5	3	5	5	3	5	5	4.11765	5	5	5	5	5	5	5	5	5	5	5	5	5	5	5	5	5	5	5	5	5	5	5	5	5	5	5	5	5
an01b	5	5	5	5	5	5	5	5	5	5	5	5	5	5	5	4	5	4.94118	4	4	5	4	4	3	4	4	4	5	3	3	5	1	1	4	4	5	5	5	4	5	5	4	4	5	4	4	4
TN291	5	5	5	5	5	5	5	5	5	5	5	5	5	5	5	5	5	5	5	5	5	3	3	3	5	2	4	4	4	3	2	4	4	4	4	4	4	3	3	5	5	1	2	3	3	4	3.60714
SKOUL	5	5	5	5	5	5	5	5	5	5	5	4	4	5	4	5	5	4.82353	4	5	5	5	5	4	4	5	5	5	4	5	4	5	4	3	5	5	5	4	4	5	5	5	5	4	4	5	4.57143
Am27S	5	5	5	4	4	4	5	5	5	5	5	4	4	3	4	5	5	4.52941	5	4	4	4	4	4	3	3	3	4	2	3	2	3	2	2	4	4	4	3	3	4	4	4	3	3	5	4	3.46429
IN25H	5	5	5	4	5	4	4	4	5	5	5	4	4	4	4	4	5	4.47059	3	3	4	3	4	4	5	4	4	4	3	1	1	1	4	3	5	5	4	5	1	4	4	1	4	1	5	4	3.35714
MA145	5	4	5	5	4	4	4	5	5	4	4	2	3	4	4	5	4	4.17647	2	2	4	4	4	2	5	4	4	3	2	2	4	3	2	2	4	4	3	4	2	4	4	2	3	4	4	4	3.25
NO23E	4	5	4	3	3	3	2	4	5	5	5	2	3	2	3	3	3	3.47059	2	2	2	2	2	2	3	2	3	3	3	3	2	2	3	2	2	2	2	2	2	2	2	4	2	2	3	1	2.28571
5AKLB	5	5	5	4	5	5	4	5	5	5	5	4	4	4	4	5	5	4.64706	4	4	5	5	5	4	5	3	5	5	5	5	4	4	4	5	4	5	5	4	4	5	5	5	5	5	5	5	4.60714
RE11R	5	5	5	5	4	5	4	5	5	5	4	3	3	5	4	5	5	4.52941	3	3	4	4	4	4	5	1	5	4	4	3	1	3	3	1	4	5	4	5	4	4	4	4	4	3	4	4	3.60714
ER03P	5	5	5	5	5	5	4	5	5	5	5	3	3	4	3	5	5	4.52941	3	4	4	5	4	4	5	5	5	5	1	1	1	1	1	1	1	4	4	5	1	1	4	4	2	1	3	3	2.96429
CH23L	5	5	5	5	5	4	5	4	4	4	4	4	4	4	4	5	5	4.47059	4	4	4	5	4	4	4	2	5	3	3	4	2	4	3	2	4	4	4	4	4	3	3	4	4	2	3	4	3.57143
MA13F	4	4	4	4	3	5	3	4	4	4	4	3	3	3	4	5	3	3.76471	4	4	4	4	4	2	5	4	5	5	5	5	2	3	4	1	3	4	4	2	3	4	4	4	3	2	3	4	3.60714
RO14O	5	4	4	5	5	4	5	4	4	5	4	4	4	4	4	5	5	4.41176	5	4	4	4	4	4	3	3	3	3	3	3	2	3	2	2	5	4	4	3	3	4	4	3	4	3	4	4	3.46429
HE25Z	4	4	4	4	4	4	3	4	4	5	4	3	3	3	4	4	4	3.82353	2	2	4	1	2	3	4	3	4	4	4	2	2	3	2	2	3	3	3	4	2	4	4	1	3	2	4	3	2.85714
MA02O	4	5	5	3	4	3	3	5	5	5	5	3	3	4	4	5	5	4.17647	2	1	2	3	4	3	4	4	3	3	5	2	2	2	3	1	4	4	3	4	2	1	2	2	2	1	2	4	2.67857
MA27H	4	4	5	5	4	5	4	5	5	5	5	4	5	5	5	5	5	4.70588	3	4	5	2	4	4	4	4	4	4	4	4	5	5	3	3	4	4	4	5	1	4	5	5	5	4	4	4	3.96429
ME17B	5	4	5	5	5	4	4	4	5	5	4	4	2	3	3	4	5	4.17647	4	4	5	3	3	4	5	3	4	3	3	4	3	3	2	1	4	5	4	3	4	5	4	2	2	2	4	4	3.46429
																	M	4.37582																													3.57341
PA=Pseudonymization abbreviation																	SD	0.410596																													0.684623
Q01	TEI1[SQ001]	TEI1[SQ002]	TEI1[SQ003]	TEI1[SQ004]	TEI1[SQ005]	TEI1[SQ006]	TEI1[SQ007]	TEI1[SQ008]	TEI1[SQ009]	TEI1[SQ010]	TEI1[SQ011]	TEI1[SQ012]	TEI1[SQ013]	TEI1[SQ014]	TEI1[SQ015]	TEI1[SQ016]	TEI1[SQ017]			TEI-Enjoy	TEI-Useful	TEI-Diff	TEI-Knowl	TEI-Att
5AKLB	5	5	5	4	5	5	4	5	5	5	5	4	4	4	4	5	5			5	4.5	5	4	4.66667
Am27S	5	5	5	4	4	4	5	5	5	5	5	4	4	3	4	5	5			5	4.25	5	3.66667	4.66667
an01b	5	5	5	5	5	5	5	5	5	5	5	5	5	5	5	4	5			5	5	5	5	4.66667
CH23L	5	5	5	5	5	4	5	4	4	4	4	4	4	4	4	5	5			5	4.75	4	4	4.66667
ER03P	5	5	5	5	5	5	4	5	5	5	5	3	3	4	3	5	5			5	4.75	5	3.33333	4.33333
HE25Z	4	4	4	4	4	4	3	4	4	5	4	3	3	3	4	4	4			4	3.75	4.25	3	4
IN25H	5	5	5	4	5	4	4	4	5	5	5	4	4	4	4	4	5			5	4.25	4.75	4	4.33333
MA02O	4	5	5	3	4	3	3	5	5	5	5	3	3	4	4	5	5			4.66667	3.25	5	3.33333	4.66667
MA13F	4	4	4	4	3	5	3	4	4	4	4	3	3	3	4	5	3			4	3.75	4	3	4
MA145	5	4	5	5	4	4	4	5	5	4	4	2	3	4	4	5	4			4.66667	4.25	4.5	3	4.33333
MA27H	4	4	5	5	4	5	4	5	5	5	5	4	5	5	5	5	5			4.33333	4.5	5	4.66667	5
ME17B	5	4	5	5	5	4	4	4	5	5	4	4	2	3	3	4	5			4.66667	4.5	4.5	3	4
NO23E	4	5	4	3	3	3	2	4	5	5	5	2	3	2	3	3	3			4.33333	2.75	4.75	2.33333	3
RE11R	5	5	5	5	4	5	4	5	5	5	4	3	3	5	4	5	5			5	4.5	4.75	3.66667	4.66667
RO14O	5	4	4	5	5	4	5	4	4	5	4	4	4	4	4	5	5			4.33333	4.75	4.25	4	4.66667
SKOUL	5	5	5	5	5	5	5	5	5	5	5	4	4	5	4	5	5			5	5	5	4.33333	4.66667
SY20E	4	4	4	3	4	3	2	5	5	5	5	3	5	5	3	5	5			4	3	5	4.33333	4.33333
TN291	5	5	5	5	5	5	5	5	5	5	5	5	5	5	5	5	5			5	5	5	5	5
	Ritzmann et al. 2014 The Training Evaluation Inventory (TEI)

## Sheet: Knowledgetest
PA	KT-Post-Score
5AKLB	19
Am27S	17
an01b	16
CH23L	15.5
ER03P	14
HE25Z	13
IN25H	16.5
MA02O	13
MA13F	14
MA145	16
MA27H	15
ME17B	15
NO23E	16.5
RE11R	15.5
RO14O	18.5
SKOUL	17
SY20E	14.5
TN291	13
PA=Pseudonymization abbreviation
